# Supplementary material for: External Quality Assessment of Molecular Testing for HLA-B*58:01 Allele in Shanghai
Source: Diagnostics (Basel). 2026 Mar 27;16(7):1005. doi: 10.3390/diagnostics16071005 (PMC13073982; doi:10.3390/diagnostics16071005)
Supplement: Supplementary file 1 [file diagnostics-16-01005-s001.zip]

Archive with 1 entries (1 files):
- diagnostics-4177550-supplementary.pdf
